# Supplementary material for: The Impact of Different Drying Methods on the Metabolomic and Lipidomic Profiles of Arthrospira platensis
Source: Molecules. 2024 Apr 12;29(8):1747. doi: 10.3390/molecules29081747 (PMC11051859; doi:10.3390/molecules29081747)
Supplement: Supplementary file 1 [file molecules-29-01747-s001.zip]

Archive with 1 entries (1 files):
- molecules-2906773-supplementary.pdf
